# Supplementary material for: Automated ELISA On-Chip for the Detection of Anti-SARS-CoV-2 Antibodies
Source: Sensors (Basel). 2021 Oct 13;21(20):6785. doi: 10.3390/s21206785 (PMC8539637; doi:10.3390/s21206785)
Supplement: Supplementary file 1 [file sensors-21-06785-s001.zip]

Archive with 1 entries (1 files):
- sensors-1346583-supplementary.pdf
